# Supplementary material for: Dimethylmyricacene: An In Vitro and In Silico Study of a Semisynthetic Non-Camptothecin Derivative Compound, Targeting Human DNA Topoisomerase 1B
Source: Cells. 2022 Nov 3;11(21):3486. doi: 10.3390/cells11213486 (PMC9654473; doi:10.3390/cells11213486)
Supplement: Supplementary file 1 [file cells-11-03486-s001.zip]

Archive with 1 entries (1 files):
- Supporting_Information_Ottaviani_et_al.pdf
